# Supplementary material for: Wastewater-based reproduction rates for epidemic curve reconstruction
Source: Biostatistics. 2025 Oct 17;26(1):kxaf033. doi: 10.1093/biostatistics/kxaf033 (PMC12533577; doi:10.1093/biostatistics/kxaf033)
Supplement: kxaf033_Supplementary_Data [file kxaf033_supplementary_data.zip › refs.bib]

@ARTICLE{pcprior,
	author = {Daniel Simpson and H{\aa}vard Rue and Andrea Riebler and Thiago G. Martins and Sigrunn H. S{\o}rbye},
	doi = {10.1214/16-STS576},
	journal = {Statistical Science},
	keywords = {Bayesian theory, disease mapping, hierarchical models, information geometry, interpretable prior distributions, prior on correlation matrices},
	number = {1},
	pages = {1 -- 28},
	publisher = {Institute of Mathematical Statistics},
	title = {{Penalising Model Component Complexity: A Principled, Practical Approach to Constructing Priors}},
	volume = {32},
	year = {2017},
	bdsk-url-1 = {https://doi.org/10.1214/16-STS576}}


@ARTICLE{zhang2023model,
    title={Model-based smoothing with integrated {W}iener processes and overlapping splines},
  author={Zhang, Ziang and Stringer, Alex and Brown, Patrick and Stafford, Jamie},
  journal={Journal of Computational and Graphical Statistics},
  pages={1--13},
  year={2024},
  publisher={Taylor \& Francis},
 doi = {https://doi.org/10.1080/10618600.2023.2289532}
}


@ARTICLE{lindgren2011explicit,
  title={An explicit link between Gaussian fields and Gaussian Markov random fields: the stochastic partial differential equation approach},
  author={Lindgren, Finn and Rue, H{\aa}vard and Lindstr{\"o}m, Johan},
  journal={Journal of the Royal Statistical Society Series B: Statistical Methodology},
  volume={73},
  number={4},
  pages={423--498},
  year={2011},
  publisher={Oxford University Press}
}

@ARTICLE{li2023spatio,
  title={A spatio-temporal framework for modelling wastewater concentration during the COVID-19 pandemic},
  author={Li, Guangquan and Denise, Hubert and Diggle, Peter and Grimsley, Jasmine and Holmes, Chris and James, Daniel and Jersakova, Radka and Mole, Callum and Nicholson, George and Smith, Camila Rangel and others},
  journal={Environment international},
  volume={172},
  pages={107765},
  year={2023},
  publisher={Elsevier}
}

@ARTICLE{shepp1966radon,
  title={Radon-Nikodym derivatives of Gaussian measures},
  author={Shepp, Larry A},
  journal={The Annals of Mathematical Statistics},
  pages={321--354},
  year={1966},
  publisher={JSTOR}
}

@ARTICLE{lindgren2008second,
  title={On the second-order random walk model for irregular locations},
  author={Lindgren, Finn and Rue, H{\aa}vard},
  journal={Scandinavian journal of statistics},
  volume={35},
  number={4},
  pages={691--700},
  year={2008},
  publisher={Wiley Online Library}
}

@ARTICLE{stringer2023fast,
  title={Fast, scalable approximations to posterior distributions in extended latent Gaussian models},
  author={Stringer, Alex and Brown, Patrick and Stafford, Jamie},
  journal={Journal of Computational and Graphical Statistics},
  volume={32},
  number={1},
  pages={84--98},
  year={2023},
  publisher={Taylor \& Francis},
doi = {https://doi.org/10.1080/10618600.2022.2099403}
}

@ARTICLE{harvey1985estimation,
  title={The estimation of higher-order continuous time autoregressive models},
  author={Harvey, Andrew C and Stock, James H},
  journal={Econometric Theory},
  volume={1},
  number={1},
  pages={97--117},
  year={1985},
  publisher={Cambridge University Press}
}

@ARTICLE{brockwell2007continuous,
  title={Continuous-time Gaussian autoregression},
  author={Brockwell, Peter J and Davis, Richard A and Yang, Yu},
  journal={Statistica Sinica},
  volume={17},
  number={1},
  pages={63--80},
  year={2007},
  publisher={JSTOR}
}

@ARTICLE{dai2022statistical,
  title={Statistical framework to support the epidemiological interpretation of SARS-CoV-2 concentration in municipal wastewater},
  author={Dai, Xiaotian and Champredon, David and Fazil, Aamir and Mangat, Chand S and Peterson, Shelley W and Mejia, Edgard M and Lu, Xuewen and Chekouo, Thierry},
  journal={Scientific reports},
  volume={12},
  number={1},
  pages={13490},
  year={2022},
  publisher={Nature Publishing Group UK London}
}

@ARTICLE{boehm2023human,
  title={Human viral nucleic acids concentrations in wastewater solids from Central and Coastal California USA},
  author={Boehm, Alexandria B and Wolfe, Marlene K and Wigginton, Krista R and Bidwell, Amanda and White, Bradley J and Hughes, Bridgette and Duong, Dorothea and Chan-Herur, Vikram and Bischel, Heather N and Naughton, Colleen C},
  journal={Scientific data},
  volume={10},
  number={1},
  pages={396},
  year={2023},
  publisher={Nature Publishing Group UK London}
}

@MISC{HealthInfobase,
  AUTHOR       = {{Health Canada}},
  TITLE        = {{COVID-19 Wastewater Surveillance}},
  YEAR         = {2024},
  NOTE          = {https://health-infobase.canada.ca/covid-19/wastewater/}
}

@MISC{CDC_NWSS,
  AUTHOR       = {{Centers for Disease Control and Prevention}},
  TITLE        = {National Wastewater Surveillance System (NWSS)},
  YEAR         = 2023,
  NOTE          = {https://www.cdc.gov/nwss/wastewater-surveillance.html}
}

@MISC{Citytoront,
  AUTHOR       = {{City of Toronto}},
  TITLE        = {COVID-19 Wastewater Surveillance},
  YEAR         = {2024},
  NOTE          = {https://www.toronto.ca/community-people/health-wellness-care/health-programs-advice/respiratory-viruses/covid-19/covid-19-pandemic-data/covid-19-wastewater-surveillance/}
}


@ARTICLE{kitajima2018pepper,
  title={Pepper mild mottle virus as a water quality indicator},
  author={Kitajima, Masaaki and Sassi, Hannah P and Torrey, Jason R},
  journal={NPJ Clean Water},
  volume={1},
  number={1},
  pages={19},
  year={2018},
  publisher={Nature Publishing Group UK London}
}

@ARTICLE{yao2005functional,
  title={Functional data analysis for sparse longitudinal data},
  author={Yao, Fang and M{\"u}ller, Hans-Georg and Wang, Jane-Ling},
  journal={Journal of the American statistical association},
  volume={100},
  number={470},
  pages={577--590},
  year={2005},
  publisher={Taylor \& Francis}
}

@ARTICLE{quick2021regression,
  title={Regression models for understanding COVID-19 epidemic dynamics with incomplete data},
  author={Quick, Corbin and Dey, Rounak and Lin, Xihong},
  journal={Journal of the American Statistical Association},
  volume={116},
  number={536},
  pages={1561--1577},
  year={2021},
  publisher={Taylor \& Francis},
doi = {https://doi.org/10.1080/01621459.2021.2001339}
}

@ARTICLE{hewitt2022sensitivity,
  title={Sensitivity of wastewater-based epidemiology for detection of SARS-CoV-2 RNA in a low prevalence setting},
  author={Hewitt, Joanne and Trowsdale, Sam and Armstrong, Bridget A and Chapman, Joanne R and Carter, Kirsten M and Croucher, Dawn M and Trent, Cassandra R and Sim, Rosemary E and Gilpin, Brent J},
  journal={Water Research},
  volume={211},
  pages={118032},
  year={2022},
  publisher={Elsevier},
  doi= {https://doi.org/10.1016/j.watres.2021.118032}
}

@ARTICLE{bracher2021marginal,
  title={A marginal moment matching approach for fitting endemic-epidemic models to underreported disease surveillance counts},
  author={Bracher, Johannes and Held, Leonhard},
  journal={Biometrics},
  volume={77},
  number={4},
  pages={1202--1214},
  year={2021},
  publisher={Oxford University Press},
doi = {https://doi.org/10.1111/biom.13371}
}

@ARTICLE{held2005statistical,
  title={A statistical framework for the analysis of multivariate infectious disease surveillance counts},
  author={Held, Leonhard and H{\"o}hle, Michael and Hofmann, Mathias},
  journal={Statistical modelling},
  volume={5},
  number={3},
  pages={187--199},
  year={2005},
  publisher={Sage Publications Sage CA: Thousand Oaks, CA},
doi = {https://doi.org/10.1191/1471082X05st098oa}
}

@ARTICLE{armillotta2024count,
  title={Count network autoregression},
  author={Armillotta, Mirko and Fokianos, Konstantinos},
  journal={Journal of Time Series Analysis},
  year={2024},
  publisher={Wiley Online Library},
doi = {https://doi.org/10.1111/jtsa.12728}
}

@ARTICLE{bauer2018stratified,
  title={Stratified space--time infectious disease modelling, with an application to hand, foot and mouth disease in China},
  author={Bauer, Cici and Wakefield, Jon},
  journal={Journal of the Royal Statistical Society Series C: Applied Statistics},
  volume={67},
  number={5},
  pages={1379--1398},
  year={2018},
  publisher={Oxford University Press}, 
  doi = {https://doi.org/10.1111/rssc.12284}
}

@ARTICLE{dunbar2020endemic,
  title={Endemic-Epidemic Framework Used in Covid-19 Modelling:[Discussion on the paper by Nunes, Caetano, Antunes and Dias]},
  author={Dunbar, M Bekker-Nielsen and Held, L},
  journal={REVSTAT-Statistical Journal},
  volume={18},
  number={5},
  pages={565--574},
  year={2020},
  doi = {https://doi.org/10.57805/revstat.v18i5.318}
}

@ARTICLE{bracher2022endemic,
  title={Endemic-epidemic models with discrete-time serial interval distributions for infectious disease prediction},
  author={Bracher, Johannes and Held, Leonhard},
  journal={International Journal of Forecasting},
  volume={38},
  number={3},
  pages={1221--1233},
  year={2022},
  publisher={Elsevier},
  doi = {https://doi.org/10.1016/j.ijforecast.2020.07.002}
}

@ARTICLE{alene2021magnitude,
  title={Magnitude of asymptomatic COVID-19 cases throughout the course of infection: A systematic review and meta-analysis},
  author={Alene, Muluneh and Yismaw, Leltework and Assemie, Moges Agazhe and Ketema, Daniel Bekele and Mengist, Belayneh and Kassie, Bekalu and Birhan, Tilahun Yemanu},
  journal={PloS one},
  volume={16},
  number={3},
  pages={e0249090},
  year={2021},
  publisher={Public Library of Science San Francisco, CA USA},
  doi = {https://doi.org/10.1371/journal.pone.0249090}
}

@ARTICLE{miyazawa2024wastewater,
  title={Wastewater-based reproduction numbers and projections of COVID-19 cases in three areas in Japan, November 2021 to December 2022},
  author={Miyazawa, Shogo and Wong, Ting Sam and Ito, Genta and Iwamoto, Ryo and Watanabe, Kozo and van Boven, Michiel and Wallinga, Jacco and Miura, Fuminari},
  journal={Eurosurveillance},
  volume={29},
  number={8},
  pages={2300277},
  year={2024},
  publisher={European Centre for Disease Prevention and Control},
doi = {https://doi.org/10.2807/1560-7917.ES.2024.29.8.2300277}
}

@ARTICLE{plummer2015cuts,
  title={Cuts in Bayesian graphical models},
  author={Plummer, Martyn},
  journal={Statistics and Computing},
  volume={25},
  pages={37--43},
  year={2015},
  publisher={Springer},
  doi = {https://doi.org/10.1007/s11222-014-9503-z}
}

@ARTICLE{morvan2022analysis,
  title={An analysis of 45 large-scale wastewater sites in England to estimate SARS-CoV-2 community prevalence},
  author={Morvan, Mario and Jacomo, Anna Lo and Souque, Celia and Wade, Matthew J and Hoffmann, Till and Pouwels, Koen and Lilley, Chris and Singer, Andrew C and Porter, Jonathan and Evens, Nicholas P and others},
  journal={Nature Communications},
  volume={13},
  number={1},
  pages={4313},
  year={2022},
  publisher={Nature Publishing Group UK London},
doi = {https://doi.org/10.1038/s41467-022-31753-y}
}

@ARTICLE{mcmahan2021covid,
  title={COVID-19 wastewater epidemiology: a model to estimate infected populations},
  author={McMahan, Christopher S and Self, Stella and Rennert, Lior and Kalbaugh, Corey and Kriebel, David and Graves, Duane and Colby, Cameron and Deaver, Jessica A and Popat, Sudeep C and Karanfil, Tanju and others},
  journal={The Lancet Planetary Health},
  volume={5},
  number={12},
  pages={e874--e881},
  year={2021},
  publisher={Elsevier},
doi = {https://doi.org/10.1016/S2542-5196(21)00230-8}
}

@ARTICLE{watson2024jointly,
  title={Jointly estimating epidemiological dynamics of Covid-19 from case and wastewater data in Aotearoa New Zealand},
  author={Watson, Leighton M and Plank, Michael J and Armstrong, Bridget A and Chapman, Joanne R and Hewitt, Joanne and Morris, Helen and Orsi, Alvaro and Bunce, Michael and Donnelly, Christl A and Steyn, Nicholas},
  journal={Communications Medicine},
  volume={4},
  number={1},
  pages={143},
  year={2024},
  publisher={Nature Publishing Group UK London},
doi = {https://doi.org/10.1038/s43856-024-00570-3}
}

@ARTICLE{proverbio2022model,
  title={Model-based assessment of COVID-19 epidemic dynamics by wastewater analysis},
  author={Proverbio, Daniele and Kemp, Fran{\c{c}}oise and Magni, Stefano and Ogorzaly, Leslie and Cauchie, Henry-Michel and Gon{\c{c}}alves, Jorge and Skupin, Alexander and Aalto, Atte},
  journal={Science of the Total Environment},
  volume={827},
  pages={154235},
  year={2022},
  publisher={Elsevier},
  doi = {https://doi.org/10.1016/j.scitotenv.2022.154235}
}

@ARTICLE{gordon1993novel,
  author    = {Gordon, Neil J and Salmond, David J and Smith, Adrian FM},
  title     = {Novel approach to nonlinear/non-Gaussian Bayesian state estimation},
  journal   = {IEE Proceedings F - Radar and Signal Processing},
  volume    = {140},
  number    = {2},
  pages     = {107--113},
  year      = {1993},
  doi       = {10.1049/ip-f-2.1993.0015},
  publisher = {Institution of Engineering and Technology (IET)}
}

@ARTICLE{somerset2024wastewater,
     author = {Somerset, Emily and Brown, Patrick E},
    title = {Wastewater surveillance using differentiable Gaussian processes},
    journal = {Journal of the Royal Statistical Society Series C: Applied Statistics},
    pages = {qlae073},
    year = {2024},
    month = {12},
  publisher={Oxford University Press UK},
    issn = {0035-9254},
    doi = {10.1093/jrsssc/qlae073},
}

@ARTICLE{slater2024bayesian,
  title={A Bayesian approach to estimating COVID-19 incidence and infection fatality rates},
  author={Slater, Justin J and Bansal, Aiyush and Campbell, Harlan and Rosenthal, Jeffrey S and Gustafson, Paul and Brown, Patrick E},
  journal={Biostatistics},
  volume={25},
  number={2},
  pages={354--384},
  year={2024},
  publisher={Oxford University Press},
doi  = {https://doi.org/10.1093/biostatistics/kxad003}
}

@ARTICLE{mohring2024estimating,
  title={Estimating the COVID-19 prevalence from wastewater},
  author={Mohring, Jan and Leith{\"a}user, Neele and Wlaz{\l}o, Jaros{\l}aw and Schulte, Marvin and Pilz, Maximilian and M{\"u}nch, Johanna and K{\"u}fer, Karl-Heinz},
  journal={Scientific Reports},
  volume={14},
  number={1},
  pages={14384},
  year={2024},
  publisher={Nature Publishing Group UK London},
doi = {https://doi.org/10.1038/s41598-024-64864-1}
}

@ARTICLE{JS2023forthcoming,
  title={Leveraging cellphone-derived mobility networks to assess Covid-19 travel risk},
  author={Slater, Justin J and Brown, Patrick E and Rosenthal, Jeffrey S and Mateu, Jorge},
  journal={The Annals of Applied Statistics},
  volume={19},
  number={1},
  pages={56--74},
  year={2025},
  publisher={Institute of Mathematical Statistics}
}

@ARTICLE{brown2024hybrid,
  title={Hybrid immunity from severe acute respiratory syndrome coronavirus 2 infection and vaccination in Canadian adults: A cohort study},
  author={Brown, Patrick E and Fu, Sze Hang and Newcombe, Leslie and Tang, Xuyang and Nagelkerke, Nico and Birnboim, H Chaim and Bansal, Aiyush and Colwill, Karen and Mailhot, Genevi{\`e}ve and Delgado-Brand, Melanie and others},
  journal={Elife},
  volume={13},
  pages={e89961},
  year={2024},
  publisher={eLife Sciences Publications Limited},
doi = {https://doi.org/10.7554/eLife.89961}
}

@ARTICLE{puhach2022infectious,
  title={Infectious viral load in unvaccinated and vaccinated individuals infected with ancestral, Delta or Omicron SARS-CoV-2},
  author={Puhach, Olha and Adea, Kenneth and Hulo, Nicolas and Sattonnet, Pascale and Genecand, Camille and Iten, Anne and Jacqu{\'e}rioz, Fr{\'e}d{\'e}rique and Kaiser, Laurent and Vetter, Pauline and Eckerle, Isabella and others},
  journal={Nature medicine},
  volume={28},
  number={7},
  pages={1491--1500},
  year={2022},
  publisher={Nature Publishing Group US New York}
}

@ARTICLE{pouwels2021effect,
  title={Effect of Delta variant on viral burden and vaccine effectiveness against new SARS-CoV-2 infections in the UK},
  author={Pouwels, Koen B and Pritchard, Emma and Matthews, Philippa C and Stoesser, Nicole and Eyre, David W and Vihta, Karina-Doris and House, Thomas and Hay, Jodie and Bell, John I and Newton, John N and others},
  journal={Nature medicine},
  volume={27},
  number={12},
  pages={2127--2135},
  year={2021},
  publisher={Nature Publishing Group US New York}
}

@ARTICLE{puhach2023sars,
  title={SARS-CoV-2 viral load and shedding kinetics},
  author={Puhach, Olha and Meyer, Benjamin and Eckerle, Isabella},
  journal={Nature Reviews Microbiology},
  volume={21},
  number={3},
  pages={147--161},
  year={2023},
  publisher={Nature Publishing Group}
}

@ARTICLE{hoffmann2023faecal,
  title={Faecal shedding models for SARS-CoV-2 RNA among hospitalised patients and implications for wastewater-based epidemiology},
  author={Hoffmann, Till and Alsing, Justin},
  journal={Journal of the Royal Statistical Society Series C: Applied Statistics},
  volume={72},
  number={2},
  pages={330--345},
  year={2023},
  publisher={Oxford University Press US}
}

@ARTICLE{pongou2022examining,
  title={Examining the association between reported COVID-19 symptoms and testing for COVID-19 in Canada: a cross-sectional survey},
  author={Pongou, Roland and Ahinkorah, Bright Opoku and Mabeu, Marie Christelle and Agarwal, Arunika and Maltais, Stephanie and Yaya, Sanni},
  journal={BMJ open},
  volume={12},
  number={3},
  pages={e056229},
  year={2022},
  publisher={British Medical Journal Publishing Group}
}

@MISC{PHAC_WastewaterDashboard,
  author       = {{Public Health Agency of Canada}},
  title        = {Wastewater Monitoring Dashboard: Respiratory Virus Activity},
  year         = {2024},
  NOTE          = {https://health-infobase.canada.ca/wastewater/}
}

@MISC{orvt2025,
  author       = {Public Health Ontario},
  title        = {Ontario Respiratory Virus Tool},
  NOTE = {https://www.publichealthontario.ca/en/Data-and-Analysis/Infectious-Disease/Respiratory-Virus-Tool},
  year         = {2025}
}


@article{jacob2017better,
  title={Better together? Statistical learning in models made of modules},
  author={Jacob, Pierre E and Murray, Lawrence M and Holmes, Chris C and Robert, Christian P},
  journal={arXiv preprint arXiv:1708.08719},
  year={2017}
}

@article{SlaterBebeziqi2025,
  title        = {Modelling Under-Reported Data: Pitfalls of Naïve Approaches and a New Statistical Framework for Epidemic Curve Reconstruction},
  author       = {Slater, Justin J. and Bebeziqi, Sindi},
  journal      = {arXiv preprint arXiv:2509.10668},
  year         = {2025},
  eprint       = {2509.10668},
  archivePrefix= {arXiv},
  primaryClass = {stat.AP},
  url          = {https://arxiv.org/abs/2509.10668}
}
